# Supplementary material for: Influence of Polyvinylpyrrolidone on Thermoelectric Properties of Melt-Mixed Polymer/Carbon Nanotube Composites
Source: Micromachines (Basel). 2023 Jan 11;14(1):181. doi: 10.3390/mi14010181 (PMC9863564; doi:10.3390/mi14010181)
Supplement: Supplementary file 1 [file micromachines-14-00181-s001.zip]

Archive with 1 entries (1 files):
- micromachines-2144229-supplementary.pdf
